# Supplementary material for: CycP: A Novel Self-Assembled Vesicle-Forming Cyclic Antimicrobial Peptide to Control Drug-Resistant S. aureus
Source: Bioengineering (Basel). 2024 Aug 21;11(8):855. doi: 10.3390/bioengineering11080855 (PMC11351190; doi:10.3390/bioengineering11080855)
Supplement: Supplementary file 1 [file bioengineering-11-00855-s001.zip]

Archive with 1 entries (1 files):
- bioengineering-3140526-supplementary.pdf
